# Supplementary material for: BEEtag: A Low-Cost, Image-Based Tracking System for the Study of Animal Behavior and Locomotion
Source: PLoS One. 2015 Sep 2;10(9):e0136487. doi: 10.1371/journal.pone.0136487 (PMC4558030; doi:10.1371/journal.pone.0136487)
Supplement: S1 Code Supplement — Functions and dependencies associated with the BEEtag tracking software for Matlab. (ZIP) [file pone.0136487.s001.zip]

Archive with 43 entries (39 files):
- BEEtag-master/
- BEEtag-master/Create1000PrintableTags.m
- BEEtag-master/README.txt
- BEEtag-master/createSinglePrintableTag.m
- BEEtag-master/locateCodes.m
- BEEtag-master/scaleExample.png
- BEEtag-master/scaleExample2.png
- BEEtag-master/src/
- BEEtag-master/src/0-99keyed.pdf
- BEEtag-master/src/100-199keyed.pdf
- BEEtag-master/src/1000-1099keyed.pdf
- BEEtag-master/src/1100-1199keyed.pdf
- BEEtag-master/src/1200-1299keyed.pdf
- BEEtag-master/src/1300-1399keyed.pdf
- BEEtag-master/src/1400-1499keyed.pdf
- BEEtag-master/src/1500-1599keyed.pdf
- BEEtag-master/src/1600-1699keyed.pdf
- BEEtag-master/src/1700-1799keyed.pdf
- BEEtag-master/src/200-299keyed.pdf
- BEEtag-master/src/300-399keyed.pdf
- BEEtag-master/src/400-499keyed.pdf
- BEEtag-master/src/500-599keyed.pdf
- BEEtag-master/src/600-699keyed.pdf
- BEEtag-master/src/700-799keyed.pdf
- BEEtag-master/src/800-899keyed.pdf
- BEEtag-master/src/900-999keyed.pdf
- BEEtag-master/src/bradley/
- BEEtag-master/src/bradley/bradley/
- BEEtag-master/src/bradley/bradley/averagefilter.m
- BEEtag-master/src/bradley/bradley/bradley.m
- BEEtag-master/src/bradley/bradley/bradley.png
- BEEtag-master/src/bradley/bradley/readme.txt
- BEEtag-master/src/bradley/license.txt
- BEEtag-master/src/checkCode25.m
- BEEtag-master/src/checkOrs25.m
- BEEtag-master/src/createCode.m
- BEEtag-master/src/createPrintableCode.m
- BEEtag-master/src/fitquad.m
- BEEtag-master/src/generateUniqueCodesM.m
- BEEtag-master/src/masterCodeList.mat
- BEEtag-master/src/permissiveCodeTracking.m
- BEEtag-master/src/robustCodeList.mat
- BEEtag-master/trackingExample.m
