# Supplementary material for: BEEtag: A Low-Cost, Image-Based Tracking System for the Study of Animal Behavior and Locomotion
Source: PLoS One. 2015 Sep 2;10(9):e0136487. doi: 10.1371/journal.pone.0136487 (PMC4558030; doi:10.1371/journal.pone.0136487)
Supplement: S1 Code Supplement — Functions and dependencies associated with the BEEtag tracking software for Matlab. (ZIP) [file pone.0136487.s001.zip › BEEtag-master/createSinglePrintableTag.m]

%% Example for generating 10 separated high resolution jpegs for single tags
load masterCodeList.mat

ntags = 100; %How many tags to print?
    
f = figure('Visible', 'Off'); %Tells the figure not to print to the screen, so that resoluiton won't be limited by screen size
set(f, 'Position', [0 0 4000 4000])

    for i = 1:ntags
        pwd
        p
        num = grand(i);
        
        im = createPrintableCode(num, 40);
        
        imshow(im);
        text(-25, 150, num2str(num), 'FontSize', 30, 'Rotation', 90);
        text(380, 180, '->', 'FontSize', 30);
        print(strcat(num2str(num), 'keyed.jpg'), '-djpeg', '-r300');

    end
    
