# Supplementary material for: BEEtag: A Low-Cost, Image-Based Tracking System for the Study of Animal Behavior and Locomotion
Source: PLoS One. 2015 Sep 2;10(9):e0136487. doi: 10.1371/journal.pone.0136487 (PMC4558030; doi:10.1371/journal.pone.0136487)
Supplement: S1 Code Supplement — Functions and dependencies associated with the BEEtag tracking software for Matlab. (ZIP) [file pone.0136487.s001.zip › BEEtag-master/src/bradley/bradley/readme.txt]

Content of the package:
 bradley.m		The main function for local thresholding.
 averagefilter.m	A subroutine - a faster version of MATLAB's build-in fspecial('average', [3 3]).
 bradley.png		An illustration image to demonstrate Bradley's method. The left side shows the 
			original image, the right side shows the image after application of Bradley's method.
