# Supplementary material for: BEEtag: A Low-Cost, Image-Based Tracking System for the Study of Animal Behavior and Locomotion
Source: PLoS One. 2015 Sep 2;10(9):e0136487. doi: 10.1371/journal.pone.0136487 (PMC4558030; doi:10.1371/journal.pone.0136487)
Supplement: S1 Code Supplement — Functions and dependencies associated with the BEEtag tracking software for Matlab. (ZIP) [file pone.0136487.s001.zip › BEEtag-master/src/checkOrs25.m]

function [passBin codesFinal orientation codes] = checkOrs(imc)

check = [];
passBin = [];
codes = [];

for cc = 1:4
imcr = rot90(imc,cc);
check(cc) = checkCode25(imcr);
codes(cc,:) = reshape(imcr', 1 ,25);
end

if sum(check)~=1
    passBin = 0;
elseif sum(check) == 1
    passBin=1;
end

codesFinal = codes(find(check==1),:);
orientation = find(check ==1);

end
