# Supplementary material for: BEEtag: A Low-Cost, Image-Based Tracking System for the Study of Animal Behavior and Locomotion
Source: PLoS One. 2015 Sep 2;10(9):e0136487. doi: 10.1371/journal.pone.0136487 (PMC4558030; doi:10.1371/journal.pone.0136487)
Supplement: S1 Code Supplement — Functions and dependencies associated with the BEEtag tracking software for Matlab. (ZIP) [file pone.0136487.s001.zip › BEEtag-master/src/createCode.m]

function imc = createCode(num)

%%
%Create plot of matrix from binary data

%length of tag code
nBit = 15;

%ID number

%Convert ID number to binary
bin = dec2bin(num);

%Take length of binary code
L = numel(bin);
im = zeros(1, nBit);

for i = 1:L
    
im(nBit-L+i) = str2num(bin(i));

end

im = reshape(im,5,3)';

%checksum
check = [];


for aa = 1:3   
    check(aa)  = mod(sum(im(aa,:)), 2);
       
end
    


check(4) =  mod(sum(sum(im(:,1:3))), 2);
check(5) =  mod(sum(sum(im(:,4:5))), 2);
       
check2 = fliplr(check);

imc = [im; check;check2];
end
