# Supplementary material for: BEEtag: A Low-Cost, Image-Based Tracking System for the Study of Animal Behavior and Locomotion
Source: PLoS One. 2015 Sep 2;10(9):e0136487. doi: 10.1371/journal.pone.0136487 (PMC4558030; doi:10.1371/journal.pone.0136487)
Supplement: S1 Code Supplement — Functions and dependencies associated with the BEEtag tracking software for Matlab. (ZIP) [file pone.0136487.s001.zip › BEEtag-master/src/createPrintableCode.m]

function code = createPrintableCode(num, varargin)
% Generates a printable beeTag image from an integer number
% Second optional argument is a scaling factor (must be an integer) for how
% big to make the output image (default is five)
%
% Example to create a tag for the number "11" scaled up 30 times
%    im = createPrintableCode(11, 30);
%    imshow(im);
%    
code = createCode(num);
code = code';
code = padarray(code,[1 1], 1, 'both');
code = padarray(code, [1 1],'both');
if isempty(varargin)
    sizeFactor = 5;
else
    sizeFactor = varargin{1};
end

code = imresize(code, sizeFactor, 'nearest');

end
