# Supplementary material for: BEEtag: A Low-Cost, Image-Based Tracking System for the Study of Animal Behavior and Locomotion
Source: PLoS One. 2015 Sep 2;10(9):e0136487. doi: 10.1371/journal.pone.0136487 (PMC4558030; doi:10.1371/journal.pone.0136487)
Supplement: S1 Code Supplement — Functions and dependencies associated with the BEEtag tracking software for Matlab. (ZIP) [file pone.0136487.s001.zip › BEEtag-master/src/generateUniqueCodesM.m]

grand = [];
codesFinal = [0 0 0 0 0 0 0 0 0 0 0 0 0 0 0 0 0 0 0 0 0 0 0 0 0];
codeList = reshape(createCode(1)', 1, 25);

for dd = 1:(2^15-1) %Highest possible number is 32767 with 15 bits
    %%
    test = createCode(dd);
    
    [pass code or codes] = checkOrs25(test);
    
    if pass == 1
                
        %Find pairwise distances between all stored codes and current code
        
        distM = zeros(size(codesFinal,1),1);
        
        for ee = 1:numel(distM)
            distM(ee) = sum(abs(codesFinal(ee,:) - code));
        end
        
        if min(distM) > 2
        %if  min(distM) > 6  %%Comment in to generate "robustCodeList"
            grand = [grand dd];
            codesFinal = [codesFinal ; codes];
            codeList = [codeList; reshape(test', 1, 25)];
        end
    end
    if mod(dd, 1000) == 0
        disp(dd);
    end
end
%% Optional saving to overwrite stored codelist
 codeList = codeList(2:end,:);
 save('masterCodeList.mat', 'grand');
 %save('robustCodeList.mat', 'grand')
